# Supplementary material for: Overexpression of the Ubiquitin Ligase RNF182 Is Associated with High-Grade Gliomas
Source: Cancers (Basel). 2026 Apr 11;18(8):1217. doi: 10.3390/cancers18081217 (PMC13114817; doi:10.3390/cancers18081217)
Supplement: Supplementary file 1 [file cancers-18-01217-s001.zip]

Archive with 4 entries (4 files):
- File S1.tif
- File S2.tif
- Supplementary Figure S1.tif
- Supplementary Figure S2.tif
